# Supplementary material for: Development of optimized drug-like small molecule inhibitors of the SARS-CoV-2 3CL protease for treatment of COVID-19
Source: Nat Commun. 2022 Apr 7;13:1891. doi: 10.1038/s41467-022-29413-2 (PMC8989888; doi:10.1038/s41467-022-29413-2)
Supplement: Supplementary file 4 — Source Data [file 41467_2022_29413_MOESM4_ESM.xlsx]

## Sheet: Figure 1
Concentration of Compound 4 (nM)	% SARS-CoV-2 3CL activity
4.69897	-1.02344	1.6464	-0.622961
4.22185	-0.667458	0.845447	-1.20142
3.74473	2.53634	-1.29042	3.60427
3.26761	-2.80332	1.6464	-0.978938
2.79048	2.26936	2.71433	2.26936
2.31336	45.8321	32.394	39.1575
1.83624	69.7716	64.8769	66.2118
1.35912	90.4628	80.0059	84.6337
0.882	97.4043	96.3809	94.245
0.404879	103.678	109.063	102.966
-0.0722425	100.163	98.7393	99.6737
-0.549364	96.3809	99.2732	104.346
Concentration of GC376 (nM)	% SARS-CoV-2 3CL activity
4.69897	3.60717	-1.70461	-1.90256
4.22185	0.0769822	1.89156	0.967777
3.74473	4.56395	1.13274	3.4752
3.26761	4.89387	3.70615	-0.318927
2.79048	3.27725	0.934785	2.51842
2.31336	7.89618	6.27956	3.54119
1.83624	90.4102	74.5409	72.2974
1.35912	87.2429	86.1872	84.6035
0.882	100.341	89.2225	89.2225
0.404879	109.81	97.4046	89.9153
-0.0722425	90.8721	97.5366	91.7299
-0.549364	105.422	96.8107	97.7675
Concentration of MAC-5576 (nM)	% SARS-CoV-2 3CL activity
5.04576	0	5.00532	15.9505
4.56864	0.769178	3.51438	6.44531
4.09151	0.858457	4.57934	16.862
3.61439	1.46968	14.4835	23.6328
3.13727	4.19614	15.9212	26.888
2.66015	15.047	35.0373	39.5833
2.18303	24.751	41.4803	56.9661
1.70591	57.4548	63.2055	72.9818
1.22879	100	100	100
0.751666	97.871	83.3866	93.3594
Concentration of ebselen (nM)	% SARS-CoV-2 3CL activity
4.69897	-2.59672	1.40293	1.1938
4.22185	3.89509	5.30673	2.98013
3.74473	6.21297	7.47647	5.14988
3.26761	7.58975	9.62879	7.88602
2.79048	10.2823	8.33914	9.27152
2.31336	61.5633	42.9069	50.6187
1.83624	88.0185	85.2126	81.8055
1.35912	94.2663	88.5936	99.7037
0.882	94.9547	93.3775	98.4402
0.404879	89.3778	107.442	103.181
-0.0722425	107.261	104.787	112.511
-0.549364	92.7537	98.0597	109.187

## Sheet: Figure 2
Figure 2A
Concentration of Compound 4 (nM)	% SARS-CoV-2 inhibition
5	99.893	99.9	99.9046
4.30103	99.9121	99.281	98.36
3.60206	67.4	63.3	48.7
2.90309	47.8	59.3	40.6
2.20412	22.7	38.4	29.9
1.50515	21.2	24.4	14.2
0.80618	-11	12.6	-2
Concentration of GC376 (nM)	% SARS-CoV-2 inhibition
5	99.894	99.9024	99.9032
4.30103	99.825	99.894	99.9062
3.60206	19.7	38.2	26.1
2.90309	16.7	20.1	22.1
2.20412	11.6	37.7	26.9
1.50515	21.1	27.2	15
0.80618	-5	10.3	-5
Concentration of MAC-5576 (nM)	% SARS-CoV-2 inhibition
5	35.9	6.5	21.3
4.30103	4	11.3	26.3
3.60206	-17	-2	-2
2.90309	12.6	16.7	9.3
2.20412	14.2	17.1	5.9
1.50515	23.8	-1	-3
0.80618	0	3.2	-2
Concentration of ebselen (nM)	% SARS-CoV-2 inhibition
5	98.87	98.94	99.9151
4.30103	95.12	88.4	93.8
2.90309	41.5	36	40.5
2.20412	35	33.3	37.5
1.50515	11.9	34.1	20.6
0.80618	-22	8.9	13.8
Figure 2C
Concentration (μM)	GC376			Cmpd18
1000	718	587	834	34324	44363	44363
750	2507	324	1831	44363	44363	44363
500	646	-734	897	44363	44363	42311
250	-550	-114	-1042	19817	23537	20645
100	-231	-1575	-1089	-1788	-1160	-3377
50	-2479	-1513	-1890	-2633	-1880	-3841

## Sheet: Figure 5
			SARS-CoV						SARS-CoV-2						MERS-CoV					EYFP (Cell Viability)
	log[GC376], μM	Relative Growth					log[GC376], μM	Relative Growth					log[GC376], μM	Relative Growth					log[GC376], μM	Cell Viability
	1.69897	3.37587	2.06428	2.6735	3.17466		1.69897	2.25773	2.04775	2.28432	2.3885		1.69897	3.37587	2.06428	2.6735	3.17466		1.69897	91.2615	114.135	98.278	89.1332
	1	1.24266	2.20401	2.23195	2.71448		1	1.72436	1.78133	2.0217	1.9783		1	1.24266	2.20401	2.23195	2.71448		1	117.503	108.452	97.9272	102.979
	0	1.29856	0.916628	1.06567	1.31719		0	1.22897	1.22735	1.30494	1.22626		0	1.29856	0.916628	1.06567	1.31719		0	112.007	113.855	106.698	89.905
	-1	0.802981	0.789939	0.896134	0.976246		-1	0.954422	0.988606	1.04503	0.894737		-1	0.802981	0.789939	0.896134	0.976246		-1	110.346	111.843	108.709	104.71
	-2	0.87564	0.715417	0.743363	0.938985		-2	0.873576	0.925122	0.924579	0.988606		-2	0.87564	0.715417	0.743363	0.938985		-2	97.7869	99.6346	97.5998	96.5473
	-3	1.03028	1.40289	1.04332	1.7755		-3	0.826913	0.978839	0.934346	0.758546		-3	1.03028	1.40289	1.04332	1.7755		-3	106.464	105.809	96.6408	99.3071
	-4	1.05263	0.866325	0.85701	0.953889		-4	0.999457	1.0624	1.00705	0.991861		-4	1.05263	0.866325	0.85701	0.953889		-4	98.2079	105.037	89.6243	103.377
	log[EB46], μM	Relative Growth					log[EB46], μM	Relative Growth					log[EB46], μM	Relative Growth					log[EB46], μM	Cell Viability
	1.69897	2.67536	2.52073	3.52119	2.95668		1.69897	1.81335	1.55507	1.84265	1.80087		1.69897	1.68689	1.77379	1.73092	1.80739		1.69897	108.008	88.221	82.3739	75.334
	1	2.80764	3.30135	4.11178	3.5715		1	2.38687	2.28757	2.33478	2.30114		1	1.53744	2.27661	2.19088	2.04026		1	101.599	101.997	88.1041	98.3482
	0	1.43083	1.69725	1.95063	2.07545		0	1.29951	1.53445	1.63429	1.41888		0	0.956988	1.00449	1.14004	1.10065		0	95.3311	97.2022	79.1229	91.1212
	-1	0.909176	0.901723	1.6395	1.40475		-1	1.03473	1.01139	1.03364	1.01574		-1	0.72643	0.683563	0.681245	0.667343		-1	92.6882	96.711	97.0384	105.318
	-2	1.05822	0.907313	1.09921	1.52585		-2	1.08465	1.2268	1.34672	1.02767		-2	0.975525	1.01608	0.93034	0.959305		-2	104.616	98.5119	100.944	103.915
	-3	0.9483	0.89986	1.05077	0.897997		-3	0.88497	1.04232	1.03744	1.04069		-3	1.09602	1.04736	0.939609	0.888631		-3	97.5062	99.6112	107.516	93.6471
	-4	1.02469	1.12156	0.974383	1.42525		-4	1.0955	1.1796	1.17851	1.02876		-4	1.04388	1.14468	1.12962	0.960463		-4	89.0864	94.7698	94.5827	91.168
	log[EB54], μM	Relative Growth					log[EB54], μM	Relative Growth					log[EB54], μM	Relative Growth					log[EB54], μM	Cell Viability
	1.69897	4.98184	4.94644	5.48859	7.27154		1.69897	2.23983	2.32122	2.42648	2.39772		1.69897	2.71919	2.24417	2.48284	2.42491		1.69897	70.4692	85.812	89.7647	90.209
	1	4.35957	3.69446	4.19935	4.46949		1	2.53825	2.7911	2.59034	2.48996		1	2.97755	2.68443	2.78407	2.70181		1	93.4834	97.2255	98.8393	98.1845
	0	2.07173	2.10899	2.28598	2.91942		0	1.62344	1.67933	1.65654	1.70483		0	1.75525	1.29529	1.36249	0.451846		0	90.6066	132.659	107.47	110.534
	-1	1.42897	1.29669	2.05123	2.59711		-1	1.16386	1.19805	1.17146	1.09441		-1	1.07864	1.00912	0.950036	0.878204		-1	90.4897	99.7983	90.1623	89.9985
	-2	1.06195	0.860736	1.01537	1.91709		-2	1.13348	1.16603	1.07054	1.06131		-2	1.18639	1.04041	1.16553	1.17017		-2	100.009	101.248	102.441	113.808
	-3	1.49418	1.47741	2.49464	2.95482		-3	1.16061	0.934889	1.00054	0.950081		-3	1.15742	1.35786	1.1945	1.20492		-3	90.0219	92.4309	103.938	105.201
	-4	1.25384	1.31905	1.6395	1.90592		-4	1.02225	1.09984	1.21867	1.03093		-4	1.26749	1.29414	1.26054	1.20724		-4	99.0265	96.5941	101.365	105.131
	log[EB56], μM	Relative Growth					log[EB56], μM	Relative Growth					log[EB56], μM	Relative Growth					log[EB56], μM	Cell Viability
	1.69897	1.84816	2.11272	2.49092	3.45226		1.69897	1.66847	1.75746	1.88551	1.66468		1.69897	1.71586	1.52701	1.56756	1.44012		1.69897	73.4396	58.6815	58.5412	62.7978
	1	2.1891	2.22636	2.74243	4.2422		1	2.15627	2.13836	2.3592	2.03961		1	1.89428	1.46213	1.74598	1.87111		1	83.1691	84.4555	87.4024	78.4213
	0	1.2762	1.26502	1.5184	1.5184		0	1.41074	1.47477	1.5057	1.45307		0	1.04388	0.962781	0.902534	0.959305		0	95.2843	94.4657	84.8531	75.7784
	-1	0.877503	1.2613	1.74197	2.46111		-1	1.13836	1.22735	1.24905	1.12914		-1	0.968573	0.882839	0.756553	0.878204		-1	103.119	100.523	98.4651	71.1475
	-2	0.599907	0.521658	0.89986	1.37308		-2	0.871405	1.06891	1.19154	1.04449		-2	0.747285	0.712527	0.837654	0.582766		-2	86.5604	80.7601	86.1161	75.7784
	-3	1.034	0.709828	0.946437	1.79227		-3	0.880087	0.989148	0.935431	1.06294		-3	0.974366	0.733382	0.90601	0.850398		-3	107.867	91.7994	104.266	86.0693
	-4	0.726595	0.888682	1.03959	1.24453		-4	1.00271	1.02604	1.06023	1.02984		-4	0.907169	0.843447	0.912962	0.850398		-4	78.2342	89.1332	99.4708	76.8075

## Sheet: Figure 6
Figure 6A
Days post IP treatment	NK01-63										H2O
0	100	100	100	100	100	100	100	100	100	100	100	100	100	100	100	100	100	100	100	100
1	98.75	100	100	98.3193	100.93	100.541	101.026	102.105	98.9011	103.571	100.398	99.5455	99.1304	99.5885	100	98.3146	94.5946	98.8636	98.5366	98.3607
2	98.75	102.609	100	98.3193	100.93	100.541	103.59	101.579	102.198	101.531	101.195	101.364	99.1304	98.7654	105.15	97.191	94.0541	100	97.561	96.7213
3	100	103.478	101.429	97.8992	100	99.4595	101.538	100.526	97.8022	100.51	101.195	102.273	97.8261	101.235	103.863	99.4382	96.7568	101.136	97.561	98.3607
4	98.75	100.435	98.5714	98.7395	100.465	98.3784	100.513	100.526	96.7033	98.9796	100.797	98.1818	96.9565	98.3539	100.429	98.8764	94.5946	97.7273	94.6341	95.6284
5	101.25	99.5652	97.619	100.42	100.93	99.4595	103.59	106.842	98.3516	99.4898	101.594	99.5455	95.6522	100.823	103.004	98.8764	97.2973	100.568	98.0488	96.7213
6	101.25	99.1304	100.476	100.42	100.465	100.541	103.077	106.316	99.4505	100	101.195	100	97.3913	100.823	103.004	100	99.4595	99.4318	96.5854	96.1749
7	101.667	100	100	103.361	101.395	101.081	103.59	105.789	101.648	102.041	101.992	99.0909	92.6087	100.823	103.863	97.191	94.0541	100.568	98.0488	95.6284
8	102.917	100.435	100.476	102.941	100.93	101.622	103.59	105.789	101.648	103.571	101.594	100.455	95.6522	99.5885	103.863	97.7528	95.6757	100.568	98.5366	97.8142
9	101.25	100	99.5238	101.681	99.5349	98.9189	102.564	103.158	101.099	102.041	101.195	101.364	95.6522	98.7654	103.004	103.371	97.8378	100	99.0244	98.3607
10	103.333	100.87	100	101.681	100	101.081	102.564	105.263	100.549	103.061	101.992	102.727	96.087	100	101.288	103.371	101.081	100.568	97.561	95.6284
11	103.333	100	99.5238	105.042	100.465	99.4595	104.103	101.579	101.099	101.531	101.195	100.909	94.3478	98.7654	101.717	102.809	101.081	101.705	94.1463	95.6284
12	104.583	100.87	102.857	104.202	101.86	101.622	103.077	101.579	101.099	103.571	103.586	102.727	95.2174	100.823	103.004	105.056	98.9189	100	98.5366	97.8142
13	106.25	100.87	103.81	104.202	93.0233	102.162	103.59	103.158	97.2527	104.592	103.586	103.182	96.087	100	103.004	106.18	98.9189	101.136	98.5366	101.639
14	105.833	101.304	104.286	104.622	102.326	100	103.077	103.684	101.099	104.592	102.789	102.727	96.5217	100	103.433	103.933	100.541	100	99.0244	103.279
Days post PO treatment	NK01-63										H2O
0	100	100	100	100	100	100	100	100	100	100	100	100	100	100	100	100	100	100	100	100
1	98.75	100	100	98.3193	100.93	100.541	101.026	102.105	98.9011	103.571	100.398	99.5455	99.1304	99.5885	100	98.3146	94.5946	98.8636	98.5366	98.3607
2	98.75	102.609	100	98.3193	100.93	100.541	103.59	101.579	102.198	101.531	101.195	101.364	99.1304	98.7654	105.15	97.191	94.0541	100	97.561	96.7213
3	100	103.478	101.429	97.8992	100	99.4595	101.538	100.526	97.8022	100.51	101.195	102.273	97.8261	101.235	103.863	99.4382	96.7568	101.136	97.561	98.3607
4	98.75	100.435	98.5714	98.7395	100.465	98.3784	100.513	100.526	96.7033	98.9796	100.797	98.1818	96.9565	98.3539	100.429	98.8764	94.5946	97.7273	94.6341	95.6284
5	101.25	99.5652	97.619	100.42	100.93	99.4595	103.59	106.842	98.3516	99.4898	101.594	99.5455	95.6522	100.823	103.004	98.8764	97.2973	100.568	98.0488	96.7213
6	101.25	99.1304	100.476	100.42	100.465	100.541	103.077	106.316	99.4505	100	101.195	100	97.3913	100.823	103.004	100	99.4595	99.4318	96.5854	96.1749
7	101.667	100	100	103.361	101.395	101.081	103.59	105.789	101.648	102.041	101.992	99.0909	92.6087	100.823	103.863	97.191	94.0541	100.568	98.0488	95.6284
8	102.917	100.435	100.476	102.941	100.93	101.622	103.59	105.789	101.648	103.571	101.594	100.455	95.6522	99.5885	103.863	97.7528	95.6757	100.568	98.5366	97.8142
9	101.25	100	99.5238	101.681	99.5349	98.9189	102.564	103.158	101.099	102.041	101.195	101.364	95.6522	98.7654	103.004	103.371	97.8378	100	99.0244	98.3607
10	103.333	100.87	100	101.681	100	101.081	102.564	105.263	100.549	103.061	101.992	102.727	96.087	100	101.288	103.371	101.081	100.568	97.561	95.6284
11	103.333	100	99.5238	105.042	100.465	99.4595	104.103	101.579	101.099	101.531	101.195	100.909	94.3478	98.7654	101.717	102.809	101.081	101.705	94.1463	95.6284
12	104.583	100.87	102.857	104.202	101.86	101.622	103.077	101.579	101.099	103.571	103.586	102.727	95.2174	100.823	103.004	105.056	98.9189	100	98.5366	97.8142
13	106.25	100.87	103.81	104.202	93.0233	102.162	103.59	103.158	97.2527	104.592	103.586	103.182	96.087	100	103.004	106.18	98.9189	101.136	98.5366	101.639
14	105.833	101.304	104.286	104.622	102.326	100	103.077	103.684	101.099	104.592	102.789	102.727	96.5217	100	103.433	103.933	100.541	100	99.0244	103.279
Figure 6B, IP
Time [hour]	Concentration (nM)
0	10650.4	23165.3	90919.6	30437.4	14225.7	25095.2	91294.3	29389.6
2	591.225	232.565	2905.39	1654.41	546.934	239.248	2833.28	1682.57
4	206.684	67.67	136.937	176.589	222.038	45.5727	112.53	123.315
8	147.292	17.242	72.7673	104.705	132.384	14.7925	92.5849	96.4489
24	36.1591	14.7665	2.49979	18.5617	40.504	7.54487	2.8808	19.972
Figure 6B, PO
Time [hour]	Concentration (nM)
0	643.969	3558.05	1726.51	2031.23	642.041	3231.61	1439.25	2080.63
2	479.719	319.309	70.0285	441.34	508.784	295.739	66.8294	432.402
4	6.20403	12.2349	197.803	82.0324	4.80689	9.60774	180.331	84.4352
8	6.15328	6.11479	6.86115	5.03452	3.69799	9.36986	6.96637	9.27986
24	6.15599	0.551934	0.354207	0	1.27227	0.563405	2.93154	0.0121793
Figure 6C, IP
Time [hour]	Concentration (nM)
0	9292.99	9757.57	30924.9	15089.9	7479.95	7943.36	24157.5	12345.7
2	2155.62	1254.65	1997.18	1344.13	1725.82	1079.28	1632.36	1094.15
4	2941.38	833.016	1150.84	934.88	2298.45	669.601	947.818	716.344
8	1141.89	1393.73	3041.26	810.532	925.502	1151.93	2477.88	665.296
24	583.883	313.315	166.935	336.799	444.681	260.286	133.623	265.501
Figure 6C, PO
Time [hour]	Concentration (nM)
0	1675.05	399.77	11804.8	1204.52	1312.54	323.663	9049.32	906.979
2	834.515	974.154	533.894	756.338	717.587	744.802	455.225	619.469
4	260.895	358.655	1167.84	638.259	223.62	294.361	932.051	508.629
8	230.63	211.546	125.453	126.662	195.208	179.872	124.101	112.488
24	206.268	138.657	77.671	85.9272	153.745	94.158	57.1367	66.3045

## Sheet: Figure S1 and S2
Drug	Curves	IC50 (µM)	LogIC50	Conc µM	Avg	Stdev	R Squared	Coefficient Names	Coefficient Values
GC376		1.8128	0.258354	10	103.3	1.9	0.99333	Bottom	-4.9654
				5	100	3.6		Top	103.66
				0.1	-6.9	3.7		LogEC50	0.25274
				0.05	0.7	6.2		HillSlope	3.2673
				0.001	-7.2	3
				0.0005	-6.5	1.9
Z108566700		19.022	1.27926	200	108.1	5.9	0.98596	Bottom	-32.525
				100	100.3	4.2		Top	114.61
				50	86.4	3.4		LogEC50	1.1856
				20	51.1	1.7		HillSlope	1.1967
				15	41.7	3.3
				10	22.2	1.7
Z1203664423		21.951	1.34146	200	103.3	7.6	0.96749	Bottom	-3032.8
				100	88.3	0.8		Top	170.77
				50	69.9	1		LogEC50	-4.0586
				20	49.5	5		HillSlope	0.26089
				15	41.7	1.2
				10	21.6	6
Z1252265470		25.453	1.40574	200	99.1	2	0.99465	Bottom	-23.055
				100	99.6	2.7		Top	102.86
				50	82	1		LogEC50	1.3298
				20	33.5	1.6		HillSlope	1.9361
				15	22.4	2.1
				10	-0.7	0.7
Z126674012		15.75	1.19728	200	99.9	1.8	0.96513	Bottom	-90.637
				100	91.2	0.6		Top	111.38
				50	80.4	9.2		LogEC50	0.71583
				20	61.2	1.7		HillSlope	0.75828
				15	45.3	1.2
				10	35.8	0.9
Z1274680193		14.233	1.15329	200	60.9	0.9	0.79752	Bottom	13.899
				100	80.1	2.6		Top	76.951
				50	90.4	2.4		LogEC50	1.1226
				20	67.5	2.1		HillSlope	4.5969
				15	54.6	3
				10	27.3	3.7
Z1275438373		20.221	1.3058	200	95.1	1.6	0.9916	Bottom	10.782
				100	101.3	2.8		Top	98.521
				50	99.1	1.4		LogEC50	1.3085
				20	42.4	5.4		HillSlope	33.278
				15	9.1	2.8
				10	12.5	2.4
Z1346056045		32.367	1.51011	200	87.7	2.7	0.98557	Bottom	1.1897
				100	95.6	4.6		Top	92.503
				50	74.2	2.9		LogEC50	1.4871
				20	19.9	3.6		HillSlope	3.0172
				15	13.5	1.4
				10	2.4	2.6
Z1421663935		27.981	1.44686	200	100	2.4	0.98054	Bottom	8.7321
				100	103.3	2.8		Top	102.19
				50	97.3	6.8		LogEC50	1.4655
				20	18.3	3.6		HillSlope	5.0051
				15	20	5.8
				10	3.7	2.4
Z1429050837		42.259	1.62592	200	100.5	3.6	0.96237	Bottom	23.731
				100	102.1	1.7		Top	101.27
				50	87.9	2.1		LogEC50	1.6472
				20	20.9	2.3		HillSlope	13.153
				15	26.1	15.2
				10	24.1	6.8
Z1432661577		20.824	1.31856	200	108.4	3.6	0.99425	Bottom	7.9789
				100	104.1	0.7		Top	105.19
				50	103	1.8		LogEC50	1.3225
				20	26.8	2.7		HillSlope	28.812
				15	5.7	4.5
				10	10.2	1.7
Z1462967570		27.417	1.43801	200	95.9	2	0.98738	Bottom	4.5684
				100	102.3	2		Top	99.492
				50	96.6	5.5		LogEC50	1.4433
				20	16.9	2.5		HillSlope	5.4499
				15	12	5
				10	1.9	5.5
Z1483040147		39.682	1.59859	200	90.2	1.3	0.99082	Bottom	-12.426
				100	90	1.9		Top	93.909
				50	61.8	3.8		LogEC50	1.5315
				20	13.4	2.9		HillSlope	2.399
				15	-1.8	3.7
				10	-6.5	4.1
Z1488388701		25.683	1.40965	200	105	1.9	0.99261	Bottom	1.2887
				100	107.8	1.5		Top	107.36
				50	96.9	2.6		LogEC50	1.4281
				20	26.9	1.2		HillSlope	3.394
				15	19.8	2
				10	2.1	3.4
Z1494348106		18.829	1.27483	200	93.1	1.8	0.94458	Bottom	-13.084
				100	102.9	2.8		Top	100.09
				50	100.8	1.9		LogEC50	1.2387
				20	49.8	10.2		HillSlope	2.9889
				15	37.1	14.1
				10	3.5	2.5
Z1499268500		15.049	1.1775	200	94.2	3.9	0.98106	Bottom	17.122
				100	91.4	0.4		Top	95.267
				50	100.1	3.4		LogEC50	1.1844
				20	94.7	1.1		HillSlope	18.48
				15	49.3	1.1
				10	17.2	6.3
Z1500153099		37.893	1.57855	200	103	1.7	0.97111	Bottom	-24.169
				100	96.3	0.8		Top	127.83
				50	52.9	1.3		LogEC50	1.5925
				20	32.4	1.2		HillSlope	1.0974
				15	13	2.1
				10	2.2	4.9
Z1501229042		19.885	1.29852	200	89.2	2.2	0.97633	Bottom	26.706
				100	101.9	4.9		Top	97.574
				50	101.4	1.5		LogEC50	1.3418
				20	50.8	0.6		HillSlope	6.8668
				15	32.3	2.2
				10	26.5	1.1
Z1501256406				200	65.5	1.8
				100	82.6	1
				50	96.8	1.2
				20	101.3	1.9
				15	87.1	1.1
				10	55.2	0.8
Z1510476385		31.299	1.49553	200	100.4	1.7	0.98079	Bottom	-1.4677
				100	98.6	1.3		Top	101.74
				50	80.4	11		LogEC50	1.4934
				20	18.7	0.5		HillSlope	2.7838
				15	16	5.3
				10	0.1	0.8
Z1515958452		20.637	1.31465	200	97.8	1.6	0.9791	Bottom	-1.0414
				100	101.4	2.7		Top	97.482
				50	93.3	2		LogEC50	1.3136
				20	25.7	11.8		HillSlope	34.162
				15	-6.1	4.4
				10	4	3.1
Z1562119284		44.628	1.6496	200	97.6	1.9	0.97989	Bottom	19.482
				100	90	4.6		Top	99.714
				50	56.4	2.4		LogEC50	1.7186
				20	26	8.9		HillSlope	2.9164
				15	20	1
				10	20	3.2
Z1562122812		18.361	1.2639	200	101.8	1.6	0.9864	Bottom	30.869
				100	96.2	2.7		Top	99.746
				50	101.2	4.2		LogEC50	1.3202
				20	59.9	5		HillSlope	7.126
				15	36.9	0.9
				10	31.1	0.9
Z1649581806		17.83	1.25115	200	100.5	3.5	0.93198	Bottom	16.818
				100	95.1	9.6		Top	93.733
				50	85.5	0.6		LogEC50	1.2664
				20	66.2	14.4		HillSlope	7.2159
				15	30.7	0.4
				10	17.8	0.5
Z166605372		47.498	1.67667	200	93	3.3	0.9531	Bottom	-440
				100	69.5	0.9		Top	330.11
				50	53.6	7.1		LogEC50	0.22233
				20	27.4	13.9		HillSlope	0.16782
				15	11.2	2.4
				10	3.4	0.9
Z1723943157		14.43	1.15928	200	92.3	3.1	0.93752	Bottom	-352.35
				100	81	5.7		Top	110.95
				50	76.3	6		LogEC50	-0.63979
				20	60.7	2.8		HillSlope	0.45785
				15	47.7	1.4
				10	42.1	2.1
Z1741977862		15.239	1.18296	200	99.2	1.4	0.97577	Bottom	-6.314
				100	106.8	4.6		Top	104.3
				50	102.9	1.9		LogEC50	1.1741
				20	66.1	2.9		HillSlope	2.6475
				15	52.3	6.2
				10	21.4	2.7
Z1868316802		23.349	1.36827	200	82.9	3.6	0.98426	Bottom	21.673
				100	91.8	2.2		Top	89.018
				50	92.3	0.9		LogEC50	1.3832
				20	32.6	2.9		HillSlope	8.5731
				15	24.1	3
				10	20.5	0.9
Z2064274637		23.391	1.36905	200	105.7	2	0.98974	Bottom	-7.8808
				100	103	1.4		Top	107.17
				50	91.7	2.4		LogEC50	1.3634
				20	36.1	1		HillSlope	2.2689
				15	28.9	5.4
				10	5.2	1.7
Z208155076		35.817	1.55409	200	98.1	3.1	0.94846	Bottom	3.3934
				100	84.6	1.1		Top	101.86
				50	64.8	0.9		LogEC50	1.5759
				20	36.6	4.2		HillSlope	1.7425
				15	5.8	3.7
				10	18.2	0.6
Z2160878465		28.608	1.45649	200	106.7	2.9	0.9663	Bottom	-1462.3
				100	96.5	1.2		Top	228.11
				50	60	4.4		LogEC50	-2.7537
				20	41.3	6.3		HillSlope	0.22097
				15	29.9	1.7
				10	6.9	4.3
Z221603842		14.013	1.14653	200	83.1	3.5	0.90991	Bottom	39.843
				100	86.9	1		Top	84.901
				50	77.1	9.2		LogEC50	1.3536
				20	62.2	0.7		HillSlope	2.4598
				15	48.2	2
				10	46.5	1.9
Z235344787		22.296	1.34823	200	111.3	1.6	0.99779	Bottom	2.7855
				100	110.1	2.4		Top	111.39
				50	106.4	1.2		LogEC50	1.3762
				20	38.6	1.5		HillSlope	3.811
				15	20.7	1.6
				10	5.7	2.1
Z235353843		27.598	1.44088	200	102.1	1.7	0.94908	Bottom	21.146
				100	95.9	0.5		Top	100.6
				50	82.2	1.9		LogEC50	1.5188
				20	42.1	4.4		HillSlope	2.9795
				15	15.5	3
				10	29.9	8
Z235362941		23.887	1.37816	200	116.6	4.4	0.97646	Bottom	-5.0941
				100	108.6	2.1		Top	114.92
				50	102.7	2.8		LogEC50	1.4009
				20	31.4	2.3		HillSlope	2.8313
				15	23.9	12.7
				10	0.4	3.6
Z2469673977				200	104.1	0.9	0.91937	Bottom	57.249
				100	102	3.7		Top	104.05
				50	57.3	10.8		LogEC50	1.9005
				20	64	0.3		HillSlope	13.409
				15	56.3	3.8
				10	51.4	4.3
Z2491497303		48.767	1.68812	200	97.7	2.7	0.9621	Bottom	11.354
				100	86.8	3.2		Top	101.33
				50	51.4	5		LogEC50	1.7326
				20	13.7	2.6		HillSlope	2.5617
				15	25.5	6.3
				10	5.9	3.9
Z2491497315		24.175	1.38336	200	102.1	1.3	0.98922	Bottom	-10.265
				100	95.1	2.1		Top	107.94
				50	78.6	1		LogEC50	1.3661
				20	38.8	3.8		HillSlope	1.4154
				15	35.9	2
				10	15.7	1.6
Z2650385668		35.731	1.55305	200	96.9	1.2	0.98292	Bottom	3.5009
				100	86.4	2.1		Top	102.9
				50	63.6	5.4		LogEC50	1.5815
				20	31.9	3.7		HillSlope	1.6614
				15	16.7	2.6
				10	14.7	5
Z2651952322		33.093	1.51974	200	99.5	2.7	0.97998	Bottom	8.2906
				100	90.5	2.8		Top	111.26
				50	62.8	5.5		LogEC50	1.6315
				20	33.6	4.9		HillSlope	1.4173
				15	31.4	0.8
				10	17.5	2.1
Z2687203952		17.408	1.24074	200	106.7	1.3	0.99322	Bottom	7.3002
				100	107.8	3.1		Top	108.73
				50	111.2	3.5		LogEC50	1.2664
				20	67.8	2.8		HillSlope	5.0685
				15	33.9	2.7
				10	11.5	2.8
Z2768165643		12.994	1.11373	200	108.2	2.4	0.97905	Bottom	32.799
				100	109.4	5.1		Top	109.87
				50	106.7	5.2		LogEC50	1.2979
				20	69.1	2.3		HillSlope	2.858
				15	59.8	1.5
				10	41.2	1.4
Z2768504793		50.16	1.70035	200	79.1	21.7	0.71877	Bottom	-2587
				100	62.9	28.8		Top	132.45
				50	48.5	13.6		LogEC50	-3.425
				20	34.1	6.2		HillSlope	0.29414
				15	11.1	1.9
				10	3.4	2.9
Z295462498		26.655	1.42578	200	104	2.3	0.97536	Bottom	21.703
				100	101.3	1.8		Top	105.21
				50	84.1	1.2		LogEC50	1.5293
				20	33.6	1		HillSlope	2.6933
				15	37.9	7.9
				10	21	1.9
Z3228044564				200	112.9	2.9	0.95853	Bottom	-1080.9
				100	104	2.3		Top	115.22
				50	103.1	1.5		LogEC50	-0.93231
				20	91.1	1.1		HillSlope	0.74698
				15	84.2	0.5
				10	73.2	2.9
Z3236282166		11.457	1.05908	200	106	2.8	0.95756	Bottom	45.081
				100	103.3	2.6		Top	102.73
				50	98.6	0.8		LogEC50	1.2296
				20	86.8	8.1		HillSlope	5.7705
				15	63.9	1.6
				10	47.7	3.6
Z3244705145		35.86	1.55461	200	99.3	3.3	0.96939	Bottom	16.063
				100	89	1.9		Top	110.7
				50	58.7	5.8		LogEC50	1.7106
				20	40.5	3.7		HillSlope	1.5559
				15	22.7	1.4
				10	23.6	1.4
Z367678594		25.03	1.39846	200	113.2	1.8	0.98628	Bottom	19.825
				100	110.6	1.5		Top	112.42
				50	107.9	5.7		LogEC50	1.4598
				20	30.5	4.7		HillSlope	4.9927
				15	29.5	4.9
				10	16.1	1.6
Z398556976		11.026	1.04242	200	98.1	2.2	0.94964	Bottom	-1777.9
				100	100.2	4.3		Top	100.48
				50	93.9	2.6		LogEC50	-0.098503
				20	74.6	5.8		HillSlope	1.37
				15	70.8	5.2
				10	42.8	2.3
Z449369022		30.963	1.49085	200	107.3	6.1	0.96781	Bottom	-5.9394
				100	95.3	3.9		Top	123.72
				50	67.6	3.5		LogEC50	1.5839
				20	31	1.8		HillSlope	1.2159
				15	32	9.7
				10	12.5	2.9
Z56979277				200	108.5	1.9	0.93099	Bottom	-4669.1
				100	101.9	1.6		Top	106.05
				50	95.6	4.3		LogEC50	-0.69852
				20	90.9	1.5		HillSlope	1.2106
				15	80.9	4.1
				10	63.6	2
Z57014347		15.414	1.18791	200	107.2	1.5	0.88247	Bottom	-915.63
				100	101.2	2.5		Top	165.73
				50	75.5	19.6		LogEC50	-1.9375
				20	60.8	1.2		HillSlope	0.29546
				15	51.1	6
				10	35.1	4.2
Z57982062		13.534	1.13143	200	99.3	1.2	0.8247	Bottom	34.761
				100	93.6	2.2		Top	103.58
				50	79.8	3.6		LogEC50	1.4915
				20	62	2.9		HillSlope	1.4666
				15	48.1	5.7
				10	47.1	21.1
Z802671642		42.59	1.6293	200	92.5	1.7	0.94651	Bottom	-8.9303
				100	80.1	1.3		Top	155.76
				50	47.6	2.1		LogEC50	1.9838
				20	35.2	7.9		HillSlope	0.70044
				15	29.5	7.1
				10	15.9	3.3
Z85932823		39.658	1.59833	200	87.1	15	0.83272	Bottom	24.264
				100	84.1	5.4		Top	90.276
				50	58.2	20.6		LogEC50	1.6706
				20	34.6	3		HillSlope	2.4997
				15	25.8	3
				10	25.1	8.8
Z94598687		33.896	1.53015	200	105.3	3.9	0.97878	Bottom	-1281.2
				100	84.9	1.2		Top	226.67
				50	61.2	2		LogEC50	-2.3115
				20	39.4	1.5		HillSlope	0.22866
				15	12.3	2.9
				10	3	3.4

## Sheet: Figure S3
Figure S3C
DMSO	NT-1-21	NT-1-24	NT-1-32	Buffer Only
0.997376	1.05917	0.991281	0.919077	-0.00332945
0.990265	1.07915	0.611044	0.905618	0.00284983
1.01236	0.976637	0.889196	0.75249	0.000479699
Figure S3D
DMSO	AZVIII- 44B	AZVIII- 44D	AZVIII- 57G	AZVIII- 49C	AZVIII- 44H	AZVIII- 44E	AZVIII- 57D	AZVIII- 57G	AZVIII- 49F	Buffer Only Negative Control
1.02125	1.13833	1.23421	1.11665	1.01477	0.980276	1.22171	1.19592	1.11665	1.05827	0
1.01698	1.19307	1.32613	1.17519	1.0173	0.985181	1.18389	1.18595	1.17519	1.08058	0
0.961766	1.16174	1.29876	1.16791	1.00496	1.01524	1.14276	0.9817	1.16791	1.09941	0

## Sheet: Figure S5
Concentration of AZVIII-40A (nM)	Protease activity
4.69897	-0.00825688	-0.0178899	0.00619266
4.22185	0.0729358	0.037844	-0.0213303
3.74473	0.0963303	0.0949542	0.0866973
3.26761	0.220184	0.22156	0.268349
2.79048	0.498165	0.483716	0.636468
2.31336	0.712156	0.721789	0.924083
1.83624	0.861468	0.929587	0.958486
1.35912	0.929587	0.92133	0.933716
0.882	0.861468	0.902753	0.93922
0.404879	0.883486	0.988762	0.966743
-0.0722425	0.880046	1.01078	1.06583
-0.549364	0.995642	1.02179	0.982569

## Sheet: Figure S9
DMSO	Compound18 10µM	GC376 10µM	Ebselen 10µM	MAC-5576 10µM	No lysate (Negative control)
0.850671	0.937248	1.05	0.884899	1.07819	0
1.18591	0.858725	0.869799	0.781208	0.98255	0
0.963423	0.932215	0.966443	0.768121	0.994631	0

## Sheet: Figure S10
Figure S10B
DMSO	MAC- 5576 50µM	T71 50µM	Z14 50µM	Z97 50µM	Z21 50µM	Z65 50µM	Z26 50µM	Z91 50µM	Z50 50µM	Z32 50µM	Z43 50µM	Z61 50µM	Buffer Only Control
0.967213	0.00949267	0.0432787	1.00197	0.95082	0.232131	0.222951	0.230164	0.0213115	0.0557377	0.0721311	0.00786885	0.452459	0.00196721
1.01705	0	0.0190164	0.982295	0.905574	0.232131	0.221639	0.270164	0.0229508	0.0872131	0.142295	0.00131148	0.17377	0.00327869
1.01574	0.0166122	0.0314754	0.975082	0.963934	0.298361	0.230164	0.269508	0.0196721	0.434754	0.18623	0.0052459	0.342295	0
Figure s10c
Concentration of inhibitor (nM)	MAC-5576			Concentration of inhibitor (nM)	T71			Concentration of inhibitor (nM)	Z43			Concentration of inhibitor (nM)	Z91
2.90309	0	0		2.90309	0	0		2.90309	0	0		2.90309	0	0
2.60206	-0.60874	-3.42391		2.60206	-1.9127	-0.75796		2.60206	5.77465	-11.2378		2.60206	2.62009	4.74537
2.30103	-4.59325	-2.93478		2.30103	-2.6974	0.404245		2.30103	7.04225	-12.7036		2.30103	6.9869	23.0324
2	-3.48644	-5.05435		2	-3.62923	1.06114		2	0.985915	-2.443		2	18.6681	32.7546
1.69897	0.05534	-2.33696		1.69897	0.441393	4.14351		1.69897	20	9.77199		1.69897	31.5502	53.125
1.39794	18.1516	11.5217		1.39794	16.1844	18.9995		1.39794	25.9155	33.0619		1.39794	57.3144	59.9537
1.09691	41.5053	41.7935		1.09691	47.7195	48.4083		1.09691	45.2113	45.6026		1.09691	60.4804	65.625
0.79588	63.42	64.2935		0.79588	65.6694	65.2855		0.79588	45.6338	59.9348		0.79588	67.1397	68.9815
0.49485	75.5949	75.163		0.49485	80.2845	76.3012		0.49485	65.0704	59.9348		0.49485	71.2882	83.5648
0.19382	87.7698	87.663		0.19382	86.3659	89.8434		0.19382	71.2676	81.5961		0.19382	84.3886	89.3518
-0.10721	97.9524	87.7717		-0.10721	95.0956	96.5639		-0.10721	77.6056	77.6873		-0.10721	87.0087	88.8889
-0.40824	100	100		-0.40824	100	100		-0.40824	100	100		-0.40824	100	100
Figure s10e
SARS-CoV-2 3CLpro
DMSO	Z14	Z21	Z26	Z32	Z43	Z50	Z61	Z65	Z91	Z97	T71	GC376
0.1618	0.16885	0.17205	0.1558	0.1483	0.1361	0.1475	0.1155	0.14755	0.1428	0.1516	0.15995	0.3696
0.1502	0.1739	0.1614	0.1505	0.14995	0.12685	0.1394	0.1264	0.13845	0.13395	0.1477	0.16365	0.33065
0.172
0.1575
0.14435
0.1325
0.14985
0.14205
0.15575
0.1599
0.14595
0.16705
EYFP
DMSO	Z14	Z21	Z26	Z32	Z43	Z50	Z61	Z65	Z91	Z97	T71	GC376
0.501167	0.559717	0.576917	0.616617	0.537867	0.563667	0.578467	0.536517	0.590817	0.558817	0.542617	0.537717	0.624067
0.501917	0.495117	0.509317	0.535717	0.484717	0.465067	0.506867	0.527017	0.452767	0.473367	0.499767	0.518067	0.548817
0.520567
0.567067
0.563817
0.560217
0.560317
0.556317
0.546367
0.513867
0.552817
0.588367

## Sheet: Figure S11
Figure S11A
Time (min)	Compound 4			GC376			Benfluorex (Pos control)
0	100	100	100	100	100	100	100	100	100
20	96.0365	99.84	102.444	101.031	100.217	106.096	44.0976	53.8828	59.7058
40	94.1294	96.4102	99.0842	82.5549	92.1908	92.5499	45.819	47.4095	40.9427
60	96.5218	100.829	99.4369	69.1151	90.9499	107.469	63.6888	40.5236	38.557
120	89.1007	91.4125	97.1506	119.289	123.424	97.1008	8.3444	9.22014	10.2293
240	84.9872	88.4889	94.2354	94.4093	108.695	94.3482	1.81074	2.12337	1.72919
Figure S11B
Time (min)	Buspirone		GC376		Compound 4
0	100	100	100	100	100	100
10	93.8163	94.9201	102.973	101.288	78.2397	75.7851
20	81.8722	81.7664	96.6683	96.0344	41.5307	38.5994
40	70.7186	71.2531	98.3112	115.427	20.7563	18.6583
80	48.8628	49.8177	116.799	110.774	1.46705	1.37421
Figure S11C
Time (min)	Compound 4			Enalapril			GC376
0	100	100	100	100	100	100	100	100	100
20	23.322	23.9501	25.0796	69.4152	35.6045	66.2367	79.9506	96.6559	86.4533
40	10.0642	8.17026	7.04978	40.7477	41.4722	44.3197	86.902	91.7707	84.9193
60	2.05466	2.64465	2.59619	37.3683	20.8714	39.9132	81.3332	89.317	85.8659
120	0.0470559	0.0637088	0.0314346	14.7523	9.04034	16.0452	77.7407	86.0822	90.7845
240	0.0262629	0	0.0157566	3.55801	1.84963	3.25528	88.0782	81.1345	111.358
Figure S11D
Time (min)	7-ethoxycoumarin		Compound 4		GC376
0	100	100	100	100	100	100
10	80.2192	92.5089	42.0071	38.6513	117.397	94.1481
20	72.9627	78.9647	12.9886	11.64	95.2304	87.2739
40	50.8607	52.3387	0.148118	0.113396	113.356	91.1782
80	28.9834	31.2369	0.00334572	0.00166222	101.835	89.6178
Figure S11e
Time (min)	Buspirone		GC376		Compound 4
T0	100	100	100	100	100	100
T40	91.3194	97.8022	100.957	102.058	77.1879	80.5937
T80	87.9133	93.0846	87.8821	112.273	47.4759	44.9783
Figure S11f
Time (min)	7-ethoxycoumarin		GC376		Compound 4
T0	100	100	100	100	100	100
T40	93.3574	91.0789	85.09	91.2823	0.711829	0.51437
T80	86.8345	92.3642	87.5175	80.7352	0.0348722	0.0189338

[truncated: 6 more sheets: Figure S12, Figue S14, Figure S16, Figure S17, Figure S19, Figure S22]
